# Supplementary material for: Pharmacological Exploration of Traditional Chinese Medicine and Tujia Ethnomedicine in Rheumatoid Arthritis Therapy: From Historical Clinical Wisdom to Contemporary Scientific Inquiry
Source: Pharmaceuticals (Basel). 2026 Jun 14;19(6):937. doi: 10.3390/ph19060937 (PMC13304939; doi:10.3390/ph19060937)
Supplement: Supplementary file 1 [file pharmaceuticals-19-00937-s001.zip]

Archive with 1 entries (1 files):
- pharmaceuticals-4300419-Supplementary.pdf
